# Supplementary material for: Triethylamine vapor-induced cyclization reaction in cocrystals leading to cocrystal-to-polycrystal transformation
Source: Nat Commun. 2025 Jul 11;16:6441. doi: 10.1038/s41467-025-61782-2 (PMC12254319; doi:10.1038/s41467-025-61782-2)
Supplement: Supplementary file 3 — Source Data [file 41467_2025_61782_MOESM3_ESM.xlsx]

## Sheet: AOTC
AOTC
Cl	2.63614	3.02793	2.24534
O	4.54291	2.71336	-0.046614
H	3.81407	2.64086	0.625892
N	6.78977	3.3868	1.30449
C	3.50018	0.255114	5.11437
C	2.96848	-0.312903	3.9176
H	3.37933	-0.014812	2.9597
C	1.88496	-1.14187	3.96127
H	1.47624	-1.54007	3.03813
C	1.25129	-1.45229	5.19632
H	0.380969	-2.10016	5.20404
C	1.70628	-0.899246	6.35494
H	1.20463	-1.09135	7.29896
C	2.83157	-0.020887	6.34961
C	3.28734	0.587304	7.51838
H	2.7817	0.374457	8.45759
C	4.36758	1.46701	7.51374
C	4.80724	2.08868	8.72456
H	4.27182	1.8557	9.64134
C	5.86551	2.94541	8.734
H	6.18642	3.4206	9.65541
C	6.55838	3.22042	7.52155
H	7.39806	3.908	7.5328
C	6.17921	2.63584	6.34842
H	6.73484	2.85657	5.44653
C	5.05889	1.74635	6.28426
C	4.6278	1.10621	5.09952
C	5.40579	1.18068	3.85778
H	5.67007	0.213994	3.44117
C	5.77341	2.29789	3.2019
H	5.39112	3.25254	3.53538
C	6.64576	2.3173	2.06475
C	7.60318	1.2211	1.60907
C	8.38449	1.94717	0.538939
C	7.84775	3.215	0.37186
C	8.32831	4.12127	-0.558357
H	7.89774	5.10866	-0.67819
C	9.40317	3.70752	-1.34369
H	9.81238	4.387	-2.08398
C	9.95653	2.43557	-1.19257
H	10.7925	2.13818	-1.81724
C	9.44735	1.54112	-0.249396
H	9.88043	0.551132	-0.141749
C	8.51096	0.704917	2.73306
H	9.07985	1.52079	3.18824
H	9.22229	-0.017538	2.3228
H	7.93611	0.20811	3.51722
C	6.79248	0.078993	0.94648
H	6.24078	-0.509311	1.68193
H	7.48754	-0.591136	0.432969
H	6.08395	0.482265	0.218683
C	5.78888	4.43837	1.12845
H	6.29572	5.39706	0.996472
H	5.16596	4.49394	2.01654
C	4.92066	4.05886	-0.092253
H	4.05236	4.72837	-0.090668
H	5.48082	4.21016	-1.0197
N	5.06753	5.64413	4.27053
N	-0.456824	1.68072	5.51379
C	4.26064	5.2386	4.99177
C	3.29339	4.70627	5.90874
C	2.30556	3.8434	5.43743
H	2.26517	3.59038	4.37408
C	1.40325	3.28378	6.33773
C	0.382297	2.39301	5.86517
N	-0.042123	2.44448	9.45559
N	5.20312	6.61322	8.19453
C	0.624874	2.9561	8.66196
C	1.49641	3.58131	7.70963
C	2.47322	4.45913	8.16953
H	2.54423	4.68631	9.22619
C	3.37426	5.02734	7.27414
C	4.39058	5.90864	7.77075

## Sheet: TS1
TS1
Cl	2.58155	2.56414	1.90785
O	5.1612	2.92887	0.841594
H	4.20257	2.7363	1.26217
N	7.30148	3.57728	1.65597
C	3.62591	0.303806	5.25713
C	3.0674	-0.322284	4.09899
H	3.36483	0.00909	3.11222
C	2.08127	-1.25906	4.2122
H	1.65415	-1.69497	3.31478
C	1.56833	-1.63556	5.48349
H	0.776042	-2.37414	5.54666
C	2.03685	-1.02842	6.60812
H	1.62449	-1.26579	7.58458
C	3.05989	-0.034759	6.52912
C	3.50099	0.632334	7.66949
H	3.05522	0.388803	8.63101
C	4.48444	1.61512	7.606
C	4.87974	2.31813	8.78694
H	4.38193	2.06742	9.72013
C	5.85032	3.27226	8.74898
H	6.13441	3.81216	9.64648
C	6.51432	3.54456	7.52079
H	7.31163	4.28072	7.4984
C	6.17001	2.88815	6.3747
H	6.7261	3.09408	5.47175
C	5.11028	1.92478	6.34863
C	4.67708	1.25449	5.17933
C	5.3375	1.40148	3.87536
H	5.3945	0.470769	3.32604
C	5.8499	2.49096	3.28708
H	5.73664	3.46965	3.7343
C	6.5269	2.47342	1.98363
C	7.16588	1.21573	1.35471
C	8.08012	1.85815	0.332915
C	8.14959	3.22426	0.56929
C	8.9648	4.061	-0.175905
H	9.02388	5.12617	0.021817
C	9.72064	3.48409	-1.19711
H	10.3659	4.11409	-1.80107
C	9.65751	2.1149	-1.45006
H	10.2509	1.68688	-2.25145
C	8.8364	1.2904	-0.678404
H	8.79064	0.223531	-0.877055
C	8.05448	0.495663	2.39491
H	8.7299	1.19663	2.89344
H	8.66389	-0.250211	1.87709
H	7.46587	-0.014959	3.15861
C	6.1713	0.237894	0.718961
H	5.48747	-0.195511	1.45178
H	6.7286	-0.587019	0.264859
H	5.57744	0.726595	-0.053229
C	6.48732	4.77872	1.52089
H	7.07214	5.5858	1.08138
H	6.12835	5.1139	2.49152
C	5.31776	4.32843	0.614426
H	4.38554	4.83807	0.866365
H	5.55814	4.4703	-0.44143
N	4.58559	5.94276	3.97274
N	-0.310407	1.2247	5.13556
C	3.88928	5.3779	4.70153
C	3.03744	4.67358	5.61416
C	2.1812	3.68979	5.12554
H	2.1724	3.44507	4.06274
C	1.3619	2.99627	6.01316
C	0.451263	2.00528	5.5165
N	0.042219	1.91596	9.11143
N	4.67267	6.78605	7.9283
C	0.638414	2.52186	8.32808
C	1.42115	3.27342	7.39028
C	2.27612	4.26215	7.87046
H	2.32181	4.47071	8.93215
C	3.08412	4.96991	6.98766
C	3.96798	5.97709	7.49814

## Sheet: INT1
INT1
Cl	2.33557	2.33709	1.73984
O	5.16484	2.73762	0.91711
H	3.62632	2.41871	1.40552
N	7.15791	3.63462	1.6712
C	3.57372	0.261094	5.30023
C	3.004	-0.417903	4.17673
H	3.3483	-0.18459	3.17768
C	1.98642	-1.31295	4.33108
H	1.55985	-1.79552	3.45755
C	1.45029	-1.5954	5.61743
H	0.631543	-2.30066	5.71599
C	1.94434	-0.954624	6.71212
H	1.52752	-1.13404	7.699
C	3.00819	-0.008749	6.58958
C	3.49306	0.672657	7.70397
H	3.05409	0.474338	8.67882
C	4.51725	1.60806	7.59511
C	4.97215	2.32328	8.74737
H	4.49523	2.11144	9.70098
C	5.97449	3.2407	8.65877
H	6.30323	3.78899	9.53578
C	6.61104	3.4659	7.40599
H	7.43357	4.17148	7.34503
C	6.21107	2.79664	6.28605
H	6.74334	2.96165	5.35992
C	5.12111	1.86622	6.31511
C	4.63933	1.18752	5.17192
C	5.25901	1.32662	3.83948
H	5.34924	0.387082	3.30701
C	5.69622	2.42722	3.22501
H	5.57557	3.40396	3.68241
C	6.28938	2.47117	1.84058
C	7.1119	1.24504	1.32142
C	8.06254	1.94196	0.368207
C	8.08817	3.30274	0.651917
C	8.95155	4.16434	-0.011005
H	8.98379	5.22346	0.224433
C	9.78991	3.62914	-0.989683
H	10.4704	4.28574	-1.5232
C	9.76549	2.26832	-1.28852
H	10.4223	1.8703	-2.05542
C	8.90139	1.41459	-0.599333
H	8.88751	0.352159	-0.826691
C	7.98208	0.618012	2.43119
H	8.51568	1.38765	2.99621
H	8.72747	-0.034188	1.96669
H	7.40385	0.018328	3.1357
C	6.2548	0.178275	0.638049
H	5.54457	-0.282948	1.3305
H	6.90019	-0.619567	0.257142
H	5.69202	0.597092	-0.197455
C	6.26579	4.75269	1.35864
H	6.81187	5.55837	0.868708
H	5.82503	5.15132	2.27243
C	5.22003	4.09687	0.455965
H	4.22414	4.53753	0.546553
H	5.52734	4.09346	-0.594133
N	4.86429	6.11914	4.20472
N	-0.109015	1.43787	4.76475
C	4.15003	5.52066	4.88837
C	3.25108	4.76683	5.71091
C	2.41393	3.82689	5.11475
H	2.44681	3.65821	4.04378
C	1.53045	3.09012	5.89841
C	0.637022	2.15887	5.27289
N	-0.028745	1.86436	8.8233
N	4.7412	6.72057	8.247
C	0.642901	2.49448	8.12491
C	1.50599	3.27933	7.29103
C	2.34213	4.22273	7.88315
H	2.32197	4.36548	8.95653
C	3.21236	4.97341	7.10039
C	4.0661	5.94049	7.72603

## Sheet: NEt3
NEt3
N	1.3154	-1.09672	0.273355
C	2.03524	-2.35868	0.277679
H	1.63113	-2.95931	-0.545598
H	3.11358	-2.23732	0.068735
C	1.86492	-3.13474	1.57929
H	2.32611	-4.12388	1.4905
H	2.33787	-2.62811	2.42652
H	0.802912	-3.26465	1.81055
C	1.68359	-0.147099	1.31492
H	1.33021	-0.539344	2.27669
H	1.10591	0.766113	1.13388
C	3.16882	0.211245	1.46241
H	3.58029	0.665393	0.557447
H	3.29398	0.924786	2.28464
H	3.77562	-0.669005	1.699
C	1.06645	-0.547673	-1.04997
H	0.528233	-1.31684	-1.61868
H	0.369103	0.29068	-0.93384
C	2.27347	-0.086197	-1.87889
H	1.94755	0.187445	-2.88897
H	2.76138	0.789179	-1.44094
H	3.02292	-0.878904	-1.97543

## Sheet: INT2
INT2
Cl	1.6863	2.00115	2.46308
O	4.34342	2.5694	1.3203
H	2.91189	2.20237	1.94948
N	6.55566	3.12581	1.59658
C	3.49668	0.350999	6.11576
C	2.74643	-0.435022	5.18375
H	2.90162	-0.30229	4.12105
C	1.78699	-1.30884	5.60424
H	1.22011	-1.87498	4.87203
C	1.49232	-1.4619	6.98675
H	0.716964	-2.15409	7.29836
C	2.15807	-0.711492	7.9068
H	1.92341	-0.788016	8.9646
C	3.16538	0.21843	7.50417
C	3.81646	1.01808	8.44114
H	3.54993	0.928335	9.49134
C	4.78614	1.93988	8.06013
C	5.40191	2.7885	9.03342
H	5.086	2.69042	10.069
C	6.35762	3.69149	8.67919
H	6.80913	4.34122	9.42214
C	6.78939	3.76086	7.3248
H	7.58371	4.44892	7.05325
C	6.23057	2.96291	6.36939
H	6.61602	3.00676	5.36079
C	5.16957	2.04964	6.67798
C	4.5166	1.2505	5.71111
C	4.90034	1.23311	4.28639
H	4.86141	0.245061	3.84722
C	5.25853	2.24332	3.49148
H	5.24589	3.26405	3.85954
C	5.5689	2.13581	2.02146
C	6.04567	0.778303	1.41864
C	6.81278	1.28378	0.213293
C	7.1231	2.62739	0.393796
C	7.89968	3.31913	-0.525313
H	8.15522	4.36379	-0.378365
C	8.35053	2.63143	-1.65332
H	8.95347	3.15551	-2.38863
C	8.035	1.28861	-1.84845
H	8.38811	0.772823	-2.73581
C	7.26583	0.604913	-0.904052
H	7.01664	-0.441964	-1.0538
C	7.07743	0.071022	2.32451
H	7.82385	0.776176	2.70124
H	7.59946	-0.685967	1.73209
H	6.62242	-0.432787	3.17824
C	4.89875	-0.161015	1.04483
H	4.27394	-0.408989	1.90814
H	5.31035	-1.10111	0.662131
H	4.27247	0.2772	0.265584
C	5.8301	4.38944	1.47883
H	6.33987	5.06324	0.79099
H	5.76393	4.88568	2.44619
C	4.44589	3.95938	0.96949
H	3.63232	4.51542	1.44241
H	4.361	4.03338	-0.116849
N	4.17219	5.99766	3.86194
N	-0.323821	1.39695	6.19895
C	3.67927	5.47807	4.76887
C	3.04302	4.82937	5.87656
C	2.12566	3.81243	5.62796
H	1.91586	3.49705	4.61136
C	1.47749	3.19011	6.69149
C	0.494653	2.18081	6.42322
N	0.666169	2.40418	10.0402
N	5.03494	7.10623	7.69776
C	1.14456	2.92113	9.12376
C	1.77061	3.57387	8.01104
C	2.69438	4.58767	8.25577
H	2.92284	4.87708	9.27389
C	3.33118	5.22218	7.19526
C	4.27862	6.26422	7.46386
N	3.22079	0.700658	-1.8922
C	3.96665	1.24876	-3.01216
H	4.77042	0.537826	-3.23811
H	3.35742	1.32967	-3.93049
C	4.59171	2.60471	-2.70797
H	5.23392	2.915	-3.53819
H	3.83446	3.38363	-2.56999
H	5.20502	2.54714	-1.80566
C	2.14507	1.52912	-1.36409
H	2.59737	2.39846	-0.873467
H	1.66199	0.96102	-0.562612
C	1.08125	2.03076	-2.3482
H	0.531317	1.21296	-2.82077
H	0.358167	2.65794	-1.81505
H	1.52159	2.64036	-3.1444
C	2.96318	-0.726462	-1.98247
H	3.9388	-1.2212	-2.08371
H	2.55444	-1.0504	-1.01756
C	2.04734	-1.22607	-3.10775
H	2.03788	-2.32201	-3.1201
H	1.01596	-0.887915	-2.97579
H	2.39291	-0.885992	-4.08954

## Sheet: TS2
TS2
Cl	1.89603	1.49571	2.15725
O	4.73037	2.50807	1.19853
H	2.71677	1.55678	1.14125
N	6.88089	3.16673	1.59305
C	3.71067	0.235793	5.92768
C	3.11854	-0.638837	4.96142
H	3.38623	-0.545553	3.91746
C	2.16914	-1.55099	5.31719
H	1.72293	-2.18418	4.55698
C	1.72626	-1.65695	6.66408
H	0.95967	-2.37986	6.92361
C	2.2427	-0.828652	7.613
H	1.89511	-0.87337	8.64108
C	3.23859	0.139932	7.2781
C	3.73998	1.01292	8.24142
H	3.36744	0.948144	9.26092
C	4.69606	1.97262	7.92398
C	5.16553	2.88755	8.91817
H	4.75516	2.80675	9.92156
C	6.10095	3.83229	8.623
H	6.43889	4.53245	9.38022
C	6.65781	3.88479	7.31435
H	7.43486	4.60994	7.09408
C	6.24085	3.02377	6.34116
H	6.71692	3.05762	5.37123
C	5.21028	2.05755	6.58331
C	4.70451	1.18978	5.58839
C	5.20404	1.1783	4.19979
H	5.2828	0.185128	3.77924
C	5.51917	2.2087	3.41355
H	5.39456	3.22529	3.77462
C	5.90625	2.1295	1.95844
C	6.47848	0.803021	1.37346
C	7.2407	1.35905	0.185961
C	7.4831	2.71513	0.391451
C	8.23415	3.45504	-0.511001
H	8.43747	4.50859	-0.346858
C	8.73125	2.80655	-1.64354
H	9.31638	3.37058	-2.36372
C	8.48864	1.45241	-1.85939
H	8.88083	0.965641	-2.74679
C	7.74344	0.718824	-0.932035
H	7.55512	-0.338667	-1.09732
C	7.53169	0.155175	2.29778
H	8.23798	0.901744	2.67157
H	8.0972	-0.583044	1.72134
H	7.09361	-0.358085	3.15481
C	5.39643	-0.203265	0.983394
H	4.86936	-0.593941	1.85851
H	5.85286	-1.05698	0.471741
H	4.66005	0.250137	0.319642
C	6.1106	4.40694	1.49443
H	6.5599	5.07629	0.761337
H	6.09226	4.92679	2.45172
C	4.70026	3.92895	1.07687
H	3.91967	4.34929	1.71971
H	4.46598	4.16568	0.036086
N	4.60174	6.08381	3.97235
N	0.021846	1.119	5.18776
C	3.96276	5.49222	4.73219
C	3.15072	4.75939	5.65733
C	2.37895	3.696	5.19584
H	2.40601	3.40706	4.15073
C	1.56747	2.99301	6.08259
C	0.727981	1.93893	5.59247
N	0.138838	2.02149	9.16638
N	4.52836	7.1025	7.91098
C	0.759727	2.60342	8.38426
C	1.55444	3.33963	7.44477
C	2.32921	4.40266	7.90265
H	2.31871	4.66643	8.95302
C	3.12343	5.12011	7.01592
C	3.90914	6.21623	7.50262
N	2.46442	1.00583	-1.15002
C	3.52738	0.915202	-2.14854
H	4.12296	0.028926	-1.90135
H	3.12579	0.740362	-3.16053
C	4.4443	2.13039	-2.17407
H	5.26914	1.96029	-2.87281
H	3.91917	3.03494	-2.49789
H	4.8699	2.30478	-1.18512
C	1.56533	2.15038	-1.31241
H	2.11322	3.0514	-1.00952
H	0.759473	2.02973	-0.581949
C	0.963248	2.40421	-2.69949
H	0.350529	1.57062	-3.04997
H	0.325174	3.29379	-2.65731
H	1.73547	2.5917	-3.45203
C	1.81661	-0.278982	-0.887594
H	2.6008	-0.955257	-0.523415
H	1.12545	-0.134228	-0.051459
C	1.07522	-0.971832	-2.03729
H	0.758584	-1.96985	-1.71449
H	0.177468	-0.4252	-2.3376
H	1.71013	-1.09652	-2.92014

## Sheet: INT3
INT3
Cl	2.39454	3.96445	1.15195
O	5.96701	1.57184	0.584421
H	1.41893	2.50369	0.444704
N	7.15584	3.41382	1.31114
C	3.61829	-0.115286	4.73098
C	3.17832	-0.77301	3.53922
H	3.70424	-0.586401	2.61232
C	2.10097	-1.60953	3.54601
H	1.79044	-2.09946	2.62771
C	1.36645	-1.84171	4.74219
H	0.50301	-2.49933	4.72582
C	1.74103	-1.2249	5.89681
H	1.18064	-1.37501	6.81502
C	2.87191	-0.351441	5.93084
C	3.25548	0.284523	7.10969
H	2.68402	0.109843	8.01807
C	4.35121	1.14192	7.1458
C	4.71926	1.7996	8.36171
H	4.1223	1.6046	9.24907
C	5.78609	2.64434	8.41227
H	6.04882	3.14914	9.33637
C	6.57128	2.85806	7.24449
H	7.43492	3.51337	7.2944
C	6.2562	2.24352	6.06802
H	6.88855	2.40173	5.20637
C	5.11696	1.38147	5.95176
C	4.7369	0.752914	4.74313
C	5.50537	0.903187	3.49086
H	5.6718	-0.023027	2.94681
C	5.99658	2.01953	2.95271
H	5.84483	2.99086	3.41361
C	6.80012	2.04165	1.67149
C	8.15665	1.25395	1.68954
C	8.97287	2.10003	0.73302
C	8.36039	3.3423	0.577334
C	8.93826	4.33787	-0.199709
H	8.46842	5.31007	-0.308306
C	10.151	4.05953	-0.832051
H	10.6176	4.82469	-1.44589
C	10.7699	2.81986	-0.684825
H	11.7126	2.62077	-1.18531
C	10.1792	1.83308	0.10955
H	10.6621	0.86597	0.227405
C	8.82374	1.31716	3.07538
H	8.87651	2.34657	3.44357
H	9.84701	0.936567	3.00228
H	8.28463	0.712629	3.80953
C	8.02149	-0.200625	1.24223
H	7.44151	-0.789233	1.96011
H	9.01478	-0.657954	1.17888
H	7.54048	-0.269219	0.265834
C	5.98272	3.91821	0.599584
H	6.23713	4.77451	-0.024386
H	5.21418	4.2272	1.31017
C	5.52701	2.6914	-0.192805
H	4.44154	2.66288	-0.297444
H	6.00528	2.63947	-1.17791
N	5.63324	5.78224	4.0979
N	0.33294	1.44642	3.62777
C	4.76039	5.22724	4.61356
C	3.68518	4.51577	5.24196
C	2.88422	3.67724	4.47009
H	3.03017	3.60565	3.39419
C	1.8521	2.96598	5.07355
C	1.01937	2.11664	4.27129
N	-0.240588	1.71741	7.62798
N	4.88501	6.21672	8.09858
C	0.583184	2.32889	7.09489
C	1.62003	3.08502	6.45493
C	2.41312	3.93624	7.21877
H	2.23678	4.03148	8.28308
C	3.44492	4.65274	6.6198
C	4.25392	5.51698	7.42923
N	0.764122	1.78887	-0.017686
C	1.21312	0.434916	0.430994
H	1.08335	0.424761	1.51455
H	0.535425	-0.306075	0.002602
C	2.65626	0.129959	0.068722
H	2.91369	-0.849468	0.480793
H	2.82022	0.071999	-1.01073
H	3.34908	0.861387	0.491635
C	0.937461	2.06266	-1.47632
H	2.0042	1.96878	-1.68177
H	0.690124	3.11843	-1.60568
C	0.120313	1.18336	-2.40578
H	-0.954011	1.34033	-2.28443
H	0.374421	1.43671	-3.43886
H	0.334754	0.11982	-2.26682
C	-0.591924	2.16862	0.518257
H	-0.407718	2.55994	1.5191
H	-0.938449	2.99893	-0.10029
C	-1.62437	1.05492	0.58504
H	-2.57281	1.49707	0.903918
H	-1.79435	0.56223	-0.375461
H	-1.35607	0.302215	1.3294

## Sheet: NEt3HCl
NEt3•HCl
Cl	2.47263	1.94844	1.76802
H	1.85043	1.50006	0.175326
N	1.42826	1.18809	-0.806206
C	2.39763	0.190483	-1.33797
H	2.40001	-0.625707	-0.610402
H	2.02342	-0.201536	-2.28666
C	3.80258	0.753685	-1.48309
H	4.48845	-0.068115	-1.70753
H	3.87858	1.47698	-2.30003
H	4.12619	1.22741	-0.552234
C	1.34181	2.46479	-1.56882
H	2.33001	2.92222	-1.49865
H	0.668044	3.10555	-0.995487
C	0.897005	2.35251	-3.01782
H	-0.140447	2.02395	-3.11172
H	0.971089	3.33984	-3.48304
H	1.5302	1.67126	-3.59399
C	0.117793	0.580885	-0.419557
H	0.30884	0.06955	0.528297
H	-0.549568	1.41581	-0.19515
C	-0.514628	-0.375761	-1.42008
H	-1.48226	-0.694976	-1.02165
H	-0.693277	0.080919	-2.39574
H	0.087093	-1.27648	-1.56615

## Sheet: ACTC
ACTC
O	40.3876	7.40984	0.49034
N	41.0793	6.42556	2.45602
C	35.7969	6.39798	-0.818907
H	36.8511	6.41033	-1.07022
C	34.8712	6.1942	-1.79955
H	35.1934	6.06372	-2.82785
C	33.4823	6.15253	-1.49207
H	32.7609	6.00178	-2.28865
C	33.0643	6.30571	-0.205133
H	32.0074	6.27808	0.044062
C	34.003	6.52351	0.849827
C	35.4019	6.58701	0.543443
C	36.3414	6.81579	1.5733
C	35.901	6.98781	2.90237
C	34.4961	6.90702	3.19817
C	33.5846	6.67633	2.17144
H	32.5235	6.62352	2.40175
C	34.0531	7.09917	4.54512
H	32.9883	7.02207	4.74948
C	34.936	7.37255	5.54632
H	34.588	7.52181	6.56362
C	36.3266	7.47503	5.25637
H	37.0214	7.71829	6.05384
C	36.7888	7.29019	3.98662
H	37.848	7.38386	3.78581
C	37.7727	6.90324	1.21026
H	38.0482	7.59659	0.417854
C	38.7467	6.16584	1.73888
H	38.5297	5.43148	2.50932
C	40.1858	6.24805	1.30549
C	40.7091	4.97804	0.558421
C	40.4891	5.07216	-0.949545
H	40.9954	5.94046	-1.37273
H	40.8671	4.16848	-1.43885
H	39.42	5.14927	-1.17737
C	40.0484	3.69655	1.09673
H	40.1501	3.61561	2.18324
H	38.985	3.65904	0.839193
H	40.5362	2.82431	0.651213
C	41.0905	7.86969	2.68566
H	40.223	8.15492	3.28435
H	41.9893	8.17786	3.21952
C	40.9995	8.44371	1.26552
H	41.9886	8.64992	0.843078
H	40.3903	9.34954	1.21946
C	42.3104	5.82269	2.09569
C	42.162	4.99428	0.983559
C	43.2478	4.2964	0.484175
H	43.1389	3.65187	-0.384057
C	44.4928	4.43604	1.10408
H	45.3537	3.89909	0.718414
C	44.6293	5.26182	2.21731
H	45.598	5.36283	2.69747
C	43.537	5.96457	2.72979
H	43.6497	6.59836	3.60394
N	36.1598	10.9848	6.15661
C	35.8751	10.7523	5.06096
N	38.9917	10.6049	3.20822
C	35.4964	10.4805	3.70521
N	31.2537	9.64181	1.59289
C	36.4645	10.3886	2.6899
N	34.0575	9.64404	-1.41434
C	37.8599	10.5175	2.99124
C	36.0755	10.1476	1.37603
H	36.8221	10.0812	0.593907
C	34.7285	9.98448	1.0627
C	34.3462	9.77474	-0.303176
C	33.7647	10.0409	2.08245
C	32.3769	9.82398	1.79517
C	34.1532	10.297	3.39628
H	33.408	10.3444	4.18046

## Sheet: AIO
AIO
Cl	5.28629	4.31882	12.6126
O	3.04988	6.32384	12.5476
H	3.9075	5.82592	12.4827
N	2.15014	3.41821	13.1592
C	3.50104	5.10879	8.20927
C	4.43153	5.51356	9.21871
H	4.56554	4.92679	10.12
C	5.19625	6.63151	9.05825
H	5.89171	6.9081	9.84433
C	5.10368	7.42307	7.87919
H	5.71727	8.3131	7.7788
C	4.26516	7.0473	6.87404
H	4.20228	7.62273	5.95446
C	3.45416	5.87613	6.99546
C	2.63726	5.46012	5.94705
H	2.61256	6.0471	5.03191
C	1.85975	4.30586	6.03235
C	1.04027	3.88067	4.94221
H	1.04767	4.47422	4.03209
C	0.266295	2.76299	5.03747
H	-0.351929	2.44779	4.20284
C	0.259404	2.01015	6.24466
H	-0.369927	1.12851	6.32056
C	1.02424	2.39112	7.30953
H	0.973595	1.81543	8.22697
C	1.87207	3.54115	7.24291
C	2.67634	3.96392	8.3262
C	2.65354	3.1769	9.55966
H	2.74023	2.10248	9.44158
C	2.51307	3.699	10.7944
H	2.38793	4.7698	10.9137
C	2.59025	2.93915	12.0093
C	3.06583	1.5015	12.2004
C	3.05555	1.40149	13.7079
C	2.47267	2.5471	14.2319
C	2.28251	2.74252	15.5887
H	1.84769	3.65122	15.9887
C	2.70726	1.72162	16.4388
H	2.58972	1.84064	17.5109
C	3.29196	0.561756	15.9321
H	3.62342	-0.213277	16.6155
C	3.46645	0.390589	14.5571
H	3.9292	-0.51222	14.1704
C	1.45875	4.69053	13.3825
H	0.869917	4.91814	12.4927
H	0.762577	4.51988	14.2082
C	2.39349	5.86348	13.6929
H	3.10973	5.57453	14.4722
H	1.76798	6.67612	14.0809
C	1.96996	0.550045	11.6496
H	1.90329	0.595491	10.5607
H	2.22468	-0.475428	11.9299
H	0.987009	0.782666	12.07
C	4.43074	1.17217	11.5869
H	5.18678	1.87003	11.9486
H	4.70487	0.14949	11.8647
H	4.4015	1.2256	10.4962

[truncated: 6 more sheets: TS1“, NIT1”, NIT2", TS2", INT3", AIC]
